# Supplementary material for: Correction: Composition and Expression of Genes Encoding Carbohydrate-Active Enzymes in the Straw-Degrading Mushroom Volvariella volvacea
Source: PLoS One. 2013 Sep 27;8(9):10.1371/annotation/b95011bb-37ac-4770-80bf-8ba03b65bc86. doi: 10.1371/annotation/b95011bb-37ac-4770-80bf-8ba03b65bc86 (PMC3792150; doi:10.1371/annotation/b95011bb-37ac-4770-80bf-8ba03b65bc86)
Supplement: Supplementary file 1 [file pone.b95011bb-37ac-4770-80bf-8ba03b65bc86.s001.xlsx]

## Sheet: New Table S2
A new Non-redundant CAZyme genes of V. volvacea (285genes: 197 glycoside hydrolases, 55 glycosyltransferases, 17 polysaccharide lyases and 16 carbohydrate esterases)
SequenceID	CAZy Families	Pfam domains	Domain descriptions
GME8352_g	CBM48/GH13	CBM_48/Alpha-amylase/Alpha-amylase_C	Carbohydrate-binding module 48 (Isoamylase N-terminal domain). This domain is found in a range of enzymes that act on branched substrates - isoamylase, pullulanase and branching enzyme. This family also contains the beta subunit of 5' AMP activated kinase./Alpha amylase, catalytic domain. Alpha amylase is classified as family 13 of the glycosyl hydrolases. The structure is an 8 stranded alpha/bet…
GME11582_g	CBM5/CBM12/GH18	Pkinase/Pkinase_Tyr/Glyco_hydro_18/CBM_5_12	Protein kinase domain. /Protein tyrosine kinase. /Glycosyl hydrolases family 18. /Carbohydrate binding domain. This short domain is found in many different glycosyl hydrolase enzymes and is presumed to have a carbohydrate binding function. The domain has six aromatic groups that may be important for binding.
GME3047_g	CBM5/CBM12/GH18	Glyco_hydro_18/CBM_5_12	Glycosyl hydrolases family 18. /Carbohydrate binding domain. This short domain is found in many different glycosyl hydrolase enzymes and is presumed to have a carbohydrate binding function. The domain has six aromatic groups that may be important for binding.
GME9337_g	CBM50	LysM	LysM domain. The LysM (lysin motif) domain is about 40 residues long. It is found in a variety of enzymes involved in bacterial cell wall degradation. This domain may have a general peptidoglycan binding function. The structure of this domain is known.
GME9752_g	CE1	Esterase	Putative esterase. This family contains Esterase D. However it is not clear if all members of the family have the same function. This family is related to the pfam00135 family.
GME10126_g	CE1	Esterase_phd	Esterase PHB depolymerase. This family of proteins include acetyl xylan esterases (AXE), feruloyl esterases (FAE), and poly(3-hydroxybutyrate) (PHB) depolymerases.
GME10127_g	CE1/CBM1	Esterase_phd/CBM_1	Esterase PHB depolymerase. This family of proteins include acetyl xylan esterases (AXE), feruloyl esterases (FAE), and poly(3-hydroxybutyrate) (PHB) depolymerases./Fungal cellulose binding domain.
GME10129_g	CE1/CBM1	Esterase_phd/CBM_1	Esterase PHB depolymerase. This family of proteins include acetyl xylan esterases (AXE), feruloyl esterases (FAE), and poly(3-hydroxybutyrate) (PHB) depolymerases./Fungal cellulose binding domain.
GME10128_g	CE1/CBM1	Esterase_phd/CBM_1	Esterase PHB depolymerase. This family of proteins include acetyl xylan esterases (AXE), feruloyl esterases (FAE), and poly(3-hydroxybutyrate) (PHB) depolymerases./Fungal cellulose binding domain.
GME8543_g	CE4	Polysacc_deac_1	Polysaccharide deacetylase. This domain is found in polysaccharide deacetylase. This family of polysaccharide deacetylases includes NodB (nodulation protein B from Rhizobium) which is a chitooligosaccharide deacetylase. It also includes chitin deacetylase from yeast, and endoxylanases which hydrolyses glucosidic bonds in xylan.
GME3811_g	CE4	Polysacc_deac_1	Polysaccharide deacetylase. This domain is found in polysaccharide deacetylase. This family of polysaccharide deacetylases includes NodB (nodulation protein B from Rhizobium) which is a chitooligosaccharide deacetylase. It also includes chitin deacetylase from yeast, and endoxylanases which hydrolyses glucosidic bonds in xylan.
GME2997_g	CE4	Polysacc_deac_1	Polysaccharide deacetylase. This domain is found in polysaccharide deacetylase. This family of polysaccharide deacetylases includes NodB (nodulation protein B from Rhizobium) which is a chitooligosaccharide deacetylase. It also includes chitin deacetylase from yeast, and endoxylanases which hydrolyses glucosidic bonds in xylan.
GME11601_g	CE4	Polysacc_deac_1	Polysaccharide deacetylase. This domain is found in polysaccharide deacetylase. This family of polysaccharide deacetylases includes NodB (nodulation protein B from Rhizobium) which is a chitooligosaccharide deacetylase. It also includes chitin deacetylase from yeast, and endoxylanases which hydrolyses glucosidic bonds in xylan.
GME4663_g	CE4	Polysacc_deac_1	Polysaccharide deacetylase. This domain is found in polysaccharide deacetylase. This family of polysaccharide deacetylases includes NodB (nodulation protein B from Rhizobium) which is a chitooligosaccharide deacetylase. It also includes chitin deacetylase from yeast, and endoxylanases which hydrolyses glucosidic bonds in xylan.
GME3813_g	CE4	Polysacc_deac_1	Polysaccharide deacetylase. This domain is found in polysaccharide deacetylase. This family of polysaccharide deacetylases includes NodB (nodulation protein B from Rhizobium) which is a chitooligosaccharide deacetylase. It also includes chitin deacetylase from yeast, and endoxylanases which hydrolyses glucosidic bonds in xylan.
GME4228_g	CE4	Polysacc_deac_1	Polysaccharide deacetylase. This domain is found in polysaccharide deacetylase. This family of polysaccharide deacetylases includes NodB (nodulation protein B from Rhizobium) which is a chitooligosaccharide deacetylase. It also includes chitin deacetylase from yeast, and endoxylanases which hydrolyses glucosidic bonds in xylan.
GME9610_g	CE5	Cutinase	Cutinase.
GME2326_g	CE8	Pectinesterase	Pectinesterase.
GME2325_g	CE8	Pectinesterase	Pectinesterase.
GME674_g	CE9	Amidohydro_1	Amidohydrolase family. This family of enzymes are a a large metal dependent hydrolase superfamily. The family includes Adenine deaminase EC:3.5.4.2 that hydrolyses adenine to form hypoxanthine and ammonia. Adenine deaminases reaction is important for adenine utilisation as a purine and also as a nitrogen source. This family also includes dihydroorotase and N-acetylglucosamine-6-phosphate deacetyl…
GME2495_g	GH1	Glyco_hydro_1	Glycosyl hydrolase family 1.
GME6078_g	GH1	Glyco_hydro_1	Glycosyl hydrolase family 1.
GME11198_g	GH1	Glyco_hydro_1	Glycosyl hydrolase family 1.
GME7371_g	GH10	Glyco_hydro_10	Glycosyl hydrolase family 10.
GME7757_g	GH10	Glyco_hydro_10	Glycosyl hydrolase family 10.
GME10719_g	GH10	TRAPP/Glyco_hydro_10	Transport protein particle (TRAPP) component. TRAPP plays a key role in the targeting and/or fusion of ER-to-Golgi transport vesicles with their acceptor compartment. TRAPP is a large multimeric protein that contains at least 10 subunits. This family contains many TRAPP family proteins. The Bet3 subunit is one of the better characterized TRAPP proteins and has a dimeric structure with hydrophobic…
GME6438_g	GH10	Glyco_hydro_10	Glycosyl hydrolase family 10.
GME3719_g	GH10	Glyco_hydro_10	Glycosyl hydrolase family 10.
GME10725_g	GH10	Glyco_hydro_10	Glycosyl hydrolase family 10.
GME7372_g	GH10	Glyco_hydro_10	Glycosyl hydrolase family 10.
GME6450_g	GH10	Glyco_hydro_10	Glycosyl hydrolase family 10.
GME10748_g	GH10	Glyco_hydro_10	Glycosyl hydrolase family 10.
GME11895_g	GH10/CBM1	CBM_1/Glyco_hydro_10	Fungal cellulose binding domain. /Glycosyl hydrolase family 10.
GME7373_g	GH10/CBM1	CBM_1/Glyco_hydro_10	Fungal cellulose binding domain. /Glycosyl hydrolase family 10.
GME7374_g	GH10/CBM1	CBM_1/Glyco_hydro_10	Fungal cellulose binding domain. /Glycosyl hydrolase family 10.
GME6451_g	GH10/CBM1	CBM_1/Glyco_hydro_10	Fungal cellulose binding domain. /Glycosyl hydrolase family 10.
GME3718_g	GH10/CBM1	CBM_1/Glyco_hydro_10	Fungal cellulose binding domain. /Glycosyl hydrolase family 10.
GME7332_g	GH10/CBM1	CBM_1/Glyco_hydro_10	Fungal cellulose binding domain. /Glycosyl hydrolase family 10.
GME7370_g	GH10/CBM1	CBM_1/Glyco_hydro_10	Fungal cellulose binding domain. /Glycosyl hydrolase family 10.
GME3170_g	GH10/CBM1	CBM_1/Glyco_hydro_10	Fungal cellulose binding domain. /Glycosyl hydrolase family 10.
GME10866_g	GH10/CBM1	CBM_1/Glyco_hydro_10	Fungal cellulose binding domain. /Glycosyl hydrolase family 10.
GME3164_g	GH10/CBM1	CBM_1/Glyco_hydro_10	Fungal cellulose binding domain. /Glycosyl hydrolase family 10.
GME7758_g	GH10/CBM1	CBM_1/Glyco_hydro_10	Fungal cellulose binding domain. /Glycosyl hydrolase family 10.
GME5588_g	GH109	GFO_IDH_MocA/ox_reductase_C	Oxidoreductase family, NAD-binding Rossmann fold. This family of enzymes utilise NADP or NAD. This family is called the GFO/IDH/MOCA family in swiss-prot./Putative oxidoreductase C terminal. This is the C terminal of a family of putative oxidoreductases.
GME647_g	GH12	Glyco_hydro_12	Glycosyl hydrolase family 12.
GME2441_g	GH12	Glyco_hydro_12	Glycosyl hydrolase family 12.
GME1779_g	GH128	Glyco_hydro_cc	Glycosyl hydrolase catalytic core. This family is probably a glycosyl hydrolase, and is conserved in fungi and some Proteobacteria. The pombe member is annotated as being from IPR013781.
GME8682_g	GH128	Glyco_hydro_cc	Glycosyl hydrolase catalytic core. This family is probably a glycosyl hydrolase, and is conserved in fungi and some Proteobacteria. The pombe member is annotated as being from IPR013781.
GME9471_g	GH128	Glyco_hydro_cc	Glycosyl hydrolase catalytic core. This family is probably a glycosyl hydrolase, and is conserved in fungi and some Proteobacteria. The pombe member is annotated as being from IPR013781.
GME10698_g	GH13	Alpha-amylase/DUF1966	Alpha amylase, catalytic domain. Alpha amylase is classified as family 13 of the glycosyl hydrolases. The structure is an 8 stranded alpha/beta barrel containing the active site, interrupted by a ~70 a.a. calcium-binding domain protruding between beta strand 3 and alpha helix 3, and a carboxyl-terminal Greek key beta-barrel domain./Domain of unknown function (DUF1966). This domain is found in var…
GME7952_g	GH13	Alpha-amylase/Tubulin/Tubulin_C	Alpha amylase, catalytic domain. Alpha amylase is classified as family 13 of the glycosyl hydrolases. The structure is an 8 stranded alpha/beta barrel containing the active site, interrupted by a ~70 a.a. calcium-binding domain protruding between beta strand 3 and alpha helix 3, and a carboxyl-terminal Greek key beta-barrel domain./Tubulin/FtsZ family, GTPase domain. This family includes the tubu…
GME10678_g	GH13	Alpha-amylase	Alpha amylase, catalytic domain. Alpha amylase is classified as family 13 of the glycosyl hydrolases. The structure is an 8 stranded alpha/beta barrel containing the active site, interrupted by a ~70 a.a. calcium-binding domain protruding between beta strand 3 and alpha helix 3, and a carboxyl-terminal Greek key beta-barrel domain.
GME9075_g	GH13	Alpha-amylase	Alpha amylase, catalytic domain. Alpha amylase is classified as family 13 of the glycosyl hydrolases. The structure is an 8 stranded alpha/beta barrel containing the active site, interrupted by a ~70 a.a. calcium-binding domain protruding between beta strand 3 and alpha helix 3, and a carboxyl-terminal Greek key beta-barrel domain.
GME2151_g	GH13/CBM20	Alpha-amylase/CBM_20	Alpha amylase, catalytic domain. Alpha amylase is classified as family 13 of the glycosyl hydrolases. The structure is an 8 stranded alpha/beta barrel containing the active site, interrupted by a ~70 a.a. calcium-binding domain protruding between beta strand 3 and alpha helix 3, and a carboxyl-terminal Greek key beta-barrel domain./Starch binding domain.
GME10705_g	GH13/CBM20	Alpha-amylase/CBM_20	Alpha amylase, catalytic domain. Alpha amylase is classified as family 13 of the glycosyl hydrolases. The structure is an 8 stranded alpha/beta barrel containing the active site, interrupted by a ~70 a.a. calcium-binding domain protruding between beta strand 3 and alpha helix 3, and a carboxyl-terminal Greek key beta-barrel domain./Starch binding domain.
GME7509_g	GH15	Band_7/Glyco_hydro_15	SPFH domain / Band 7 family. This family has been called SPFH, Band 7 or PHB domain. Recent phylogenetic analysis has shown this domain to be a slipin or Stomatin-like integral membrane domain conserved from protozoa to mammals./Glycosyl hydrolases family 15. In higher organisms this family is represented by phosphorylase kinase subunits.
GME3575_g	GH15	Glyco_hydro_15	Glycosyl hydrolases family 15. In higher organisms this family is represented by phosphorylase kinase subunits.
GME2160_g	GH15/CBM20	Glyco_hydro_15/CBM_20	Glycosyl hydrolases family 15. In higher organisms this family is represented by phosphorylase kinase subunits./Starch binding domain.
GME1027_g	GH16	SKN1	Beta-glucan synthesis-associated protein (SKN1). This family consists of the beta-glucan synthesis-associated proteins KRE6 and SKN1. Beta1,6-Glucan is a key component of the yeast cell wall, interconnecting cell wall proteins, beta1,3-glucan, and chitin. It has been postulated that the synthesis of beta1,6-glucan begins in the endoplasmic reticulum with the formation of protein-bound primer stru…
GME11149_g	GH16	Glyco_hydro_16	Glycosyl hydrolases family 16.
GME10901_g	GH16	SKN1	Beta-glucan synthesis-associated protein (SKN1). This family consists of the beta-glucan synthesis-associated proteins KRE6 and SKN1. Beta1,6-Glucan is a key component of the yeast cell wall, interconnecting cell wall proteins, beta1,3-glucan, and chitin. It has been postulated that the synthesis of beta1,6-glucan begins in the endoplasmic reticulum with the formation of protein-bound primer stru…
GME3892_g	GH16	SKN1	Beta-glucan synthesis-associated protein (SKN1). This family consists of the beta-glucan synthesis-associated proteins KRE6 and SKN1. Beta1,6-Glucan is a key component of the yeast cell wall, interconnecting cell wall proteins, beta1,3-glucan, and chitin. It has been postulated that the synthesis of beta1,6-glucan begins in the endoplasmic reticulum with the formation of protein-bound primer stru…
GME5151_g	GH16	Glyco_hydro_16	Glycosyl hydrolases family 16.
GME2088_g	GH16	SKN1/Peptidase_C48	Beta-glucan synthesis-associated protein (SKN1). This family consists of the beta-glucan synthesis-associated proteins KRE6 and SKN1. Beta1,6-Glucan is a key component of the yeast cell wall, interconnecting cell wall proteins, beta1,3-glucan, and chitin. It has been postulated that the synthesis of beta1,6-glucan begins in the endoplasmic reticulum with the formation of protein-bound primer stru…
GME3891_g	GH16	SKN1	Beta-glucan synthesis-associated protein (SKN1). This family consists of the beta-glucan synthesis-associated proteins KRE6 and SKN1. Beta1,6-Glucan is a key component of the yeast cell wall, interconnecting cell wall proteins, beta1,3-glucan, and chitin. It has been postulated that the synthesis of beta1,6-glucan begins in the endoplasmic reticulum with the formation of protein-bound primer stru…
GME5009_g	GH16	SKN1/SKN1	Beta-glucan synthesis-associated protein (SKN1). This family consists of the beta-glucan synthesis-associated proteins KRE6 and SKN1. Beta1,6-Glucan is a key component of the yeast cell wall, interconnecting cell wall proteins, beta1,3-glucan, and chitin. It has been postulated that the synthesis of beta1,6-glucan begins in the endoplasmic reticulum with the formation of protein-bound primer stru…
GME9771_g	GH16	SKN1	Beta-glucan synthesis-associated protein (SKN1). This family consists of the beta-glucan synthesis-associated proteins KRE6 and SKN1. Beta1,6-Glucan is a key component of the yeast cell wall, interconnecting cell wall proteins, beta1,3-glucan, and chitin. It has been postulated that the synthesis of beta1,6-glucan begins in the endoplasmic reticulum with the formation of protein-bound primer stru…
GME8359_g	GH16	SKN1	Beta-glucan synthesis-associated protein (SKN1). This family consists of the beta-glucan synthesis-associated proteins KRE6 and SKN1. Beta1,6-Glucan is a key component of the yeast cell wall, interconnecting cell wall proteins, beta1,3-glucan, and chitin. It has been postulated that the synthesis of beta1,6-glucan begins in the endoplasmic reticulum with the formation of protein-bound primer stru…
GME3893_g	GH16	SKN1	Beta-glucan synthesis-associated protein (SKN1). This family consists of the beta-glucan synthesis-associated proteins KRE6 and SKN1. Beta1,6-Glucan is a key component of the yeast cell wall, interconnecting cell wall proteins, beta1,3-glucan, and chitin. It has been postulated that the synthesis of beta1,6-glucan begins in the endoplasmic reticulum with the formation of protein-bound primer stru…
GME8349_g	GH17	Glyco_hydro_17	Glycosyl hydrolases family 17.
GME8094_g	GH18	Glyco_hydro_18	Glycosyl hydrolases family 18.
GME5_g	GH18	Glyco_hydro_18/Glyco_hydro_18	Glycosyl hydrolases family 18. /Glycosyl hydrolases family 18.
GME8385_g	GH18	Glyco_hydro_18	Glycosyl hydrolases family 18.
GME7349_g	GH18	Glyco_hydro_18	Glycosyl hydrolases family 18.
GME1025_g	GH18	Glyco_hydro_18	Glycosyl hydrolases family 18.
GME4616_g	GH18	PX/Glyco_hydro_18/PAP_assoc	PX domain. PX domains bind to phosphoinositides./Glycosyl hydrolases family 18. /Cid1 family poly A polymerase. This domain is found in poly(A) polymerases and has been shown to have polynucleotide adenylyltransferase activity. Proteins in this family have been located to both the nucleus and the cytoplasm.
GME1026_g	GH18	Glyco_hydro_18	Glycosyl hydrolases family 18.
GME8450_g	GH18	Glyco_hydro_18	Glycosyl hydrolases family 18.
GME4837_g	GH18	Glyco_hydro_18	Glycosyl hydrolases family 18.
GME11581_g	GH18	Glyco_hydro_18	Glycosyl hydrolases family 18.
GME1829_g	GH20	Glyco_hydro_20	Glycosyl hydrolase family 20, catalytic domain. This domain has a TIM barrel fold.
GME907_g	GH23	SLT	Transglycosylase SLT domain. This family is distantly related to pfam00062. Members are found in phages, type II, type III and type IV secretion systems.
GME10269_g	GH24/GH104	Phage_lysozyme	Phage lysozyme. This family includes lambda phage lysozyme and E. coli endolysin.
GME10415_g	GH25	Glyco_hydro_25	Glycosyl hydrolases family 25.
GME10414_g	GH25	Glyco_hydro_25	Glycosyl hydrolases family 25.
GME10416_g	GH25	Glyco_hydro_25/DSPc/Abhydrolase_6/Abhydrolase_1	Glycosyl hydrolases family 25. /Dual specificity phosphatase, catalytic domain. Ser/Thr and Tyr protein phosphatases. The enzyme's tertiary fold is highly similar to that of tyrosine-specific phosphatases, except for a "recognition" region./Alpha/beta hydrolase family. This family contains alpha/beta hydrolase enzymes of diverse specificity./alpha/beta hydrolase fold. This catalytic domain is fou…
GME7129_g	GH27	Melibiase	Melibiase.
GME12050_g	GH27	Melibiase	Melibiase.
GME4546_g	GH28	Glyco_hydro_28	Glycosyl hydrolases family 28. Glycosyl hydrolase family 28 includes polygalacturonase EC:3.2.1.15 as well as rhamnogalacturonase A(RGase A), EC:3.2.1.-. These enzymes is important in cell wall metabolism.
GME629_g	GH28	Glyco_hydro_28	Glycosyl hydrolases family 28. Glycosyl hydrolase family 28 includes polygalacturonase EC:3.2.1.15 as well as rhamnogalacturonase A(RGase A), EC:3.2.1.-. These enzymes is important in cell wall metabolism.
GME9376_g	GH28	Glyco_hydro_28	Glycosyl hydrolases family 28. Glycosyl hydrolase family 28 includes polygalacturonase EC:3.2.1.15 as well as rhamnogalacturonase A(RGase A), EC:3.2.1.-. These enzymes is important in cell wall metabolism.
GME3404_g	GH3	Glyco_hydro_3/Glyco_hydro_3_C/Glyco_hydro_3_C/Fn3-like	Glycosyl hydrolase family 3 N terminal domain. /Glycosyl hydrolase family 3 C-terminal domain. This domain is involved in catalysis and may be involved in binding beta-glucan. This domain is found associated with pfam00933./Glycosyl hydrolase family 3 C-terminal domain. This domain is involved in catalysis and may be involved in binding beta-glucan. This domain is found associated with pfam00933.…
GME7570_g	GH3	Glyco_hydro_3_C/Fn3-like	Glycosyl hydrolase family 3 C-terminal domain. This domain is involved in catalysis and may be involved in binding beta-glucan. This domain is found associated with pfam00933./Fibronectin type III-like domain. This domain has a fibronectin type III-like structure. It is often found in association with pfam00933 and pfam01915. Its function is unknown.
GME5039_g	GH3	Glyco_hydro_3/Glyco_hydro_3_C/Fn3-like	Glycosyl hydrolase family 3 N terminal domain. /Glycosyl hydrolase family 3 C-terminal domain. This domain is involved in catalysis and may be involved in binding beta-glucan. This domain is found associated with pfam00933./Fibronectin type III-like domain. This domain has a fibronectin type III-like structure. It is often found in association with pfam00933 and pfam01915. Its function is unknown.
GME5043_g	GH3	Glyco_hydro_3/Glyco_hydro_3_C/Fn3-like	Glycosyl hydrolase family 3 N terminal domain. /Glycosyl hydrolase family 3 C-terminal domain. This domain is involved in catalysis and may be involved in binding beta-glucan. This domain is found associated with pfam00933./Fibronectin type III-like domain. This domain has a fibronectin type III-like structure. It is often found in association with pfam00933 and pfam01915. Its function is unknown.
GME7892_g	GH3	Glyco_hydro_3/Glyco_hydro_3_C/Glyco_hydro_3_C/Fn3-like	Glycosyl hydrolase family 3 N terminal domain. /Glycosyl hydrolase family 3 C-terminal domain. This domain is involved in catalysis and may be involved in binding beta-glucan. This domain is found associated with pfam00933./Glycosyl hydrolase family 3 C-terminal domain. This domain is involved in catalysis and may be involved in binding beta-glucan. This domain is found associated with pfam00933.…
GME3987_g	GH3	Glyco_hydro_3/Glyco_hydro_3_C/PA14/Glyco_hydro_3_C/Fn3-like	Glycosyl hydrolase family 3 N terminal domain. /Glycosyl hydrolase family 3 C-terminal domain. This domain is involved in catalysis and may be involved in binding beta-glucan. This domain is found associated with pfam00933./PA14 domain. This domain forms an insert in bacterial beta-glucosidases and is found in other glycosidases, glycosyltransferases, proteases, amidases, yeast adhesins, and bact…
GME11519_g	GH3	Glyco_hydro_3/Glyco_hydro_3_C/Fn3-like	Glycosyl hydrolase family 3 N terminal domain. /Glycosyl hydrolase family 3 C-terminal domain. This domain is involved in catalysis and may be involved in binding beta-glucan. This domain is found associated with pfam00933./Fibronectin type III-like domain. This domain has a fibronectin type III-like structure. It is often found in association with pfam00933 and pfam01915. Its function is unknown.
GME6223_g	GH3	Beta-lactamase	Beta-lactamase. This family appears to be distantly related to pfam00905 and PF00768 D-alanyl-D-alanine carboxypeptidase.
GME8382_g	GH3	Glyco_hydro_3/Glyco_hydro_3_C/Glyco_hydro_3_C/Fn3-like	Glycosyl hydrolase family 3 N terminal domain. /Glycosyl hydrolase family 3 C-terminal domain. This domain is involved in catalysis and may be involved in binding beta-glucan. This domain is found associated with pfam00933./Glycosyl hydrolase family 3 C-terminal domain. This domain is involved in catalysis and may be involved in binding beta-glucan. This domain is found associated with pfam00933.…
GME1087_g	GH3	Glyco_hydro_3/Glyco_hydro_3_C/Fn3-like	Glycosyl hydrolase family 3 N terminal domain. /Glycosyl hydrolase family 3 C-terminal domain. This domain is involved in catalysis and may be involved in binding beta-glucan. This domain is found associated with pfam00933./Fibronectin type III-like domain. This domain has a fibronectin type III-like structure. It is often found in association with pfam00933 and pfam01915. Its function is unknown.
GME7571_g	GH3	Glyco_hydro_3	Glycosyl hydrolase family 3 N terminal domain.
GME4921_g	GH3	Beta-lactamase	Beta-lactamase. This family appears to be distantly related to pfam00905 and PF00768 D-alanyl-D-alanine carboxypeptidase.
GME4511_g	GH3	Glyco_hydro_3	Glycosyl hydrolase family 3 N terminal domain.
GME11518_g	GH3/CBM1	CBM_1/Glyco_hydro_3/Glyco_hydro_3_C/Fn3-like	Fungal cellulose binding domain. /Glycosyl hydrolase family 3 N terminal domain. /Glycosyl hydrolase family 3 C-terminal domain. This domain is involved in catalysis and may be involved in binding beta-glucan. This domain is found associated with pfam00933./Fibronectin type III-like domain. This domain has a fibronectin type III-like structure. It is often found in association with pfam00933 and …
GME7496_g	GH30	Glyco_hydro_30	O-Glycosyl hydrolase family 30.
GME7541_g	GH30	Glyco_hydro_30	O-Glycosyl hydrolase family 30.
GME6164_g	GH31	Glyco_hydro_31	Glycosyl hydrolases family 31. Glycosyl hydrolases are key enzymes of carbohydrate metabolism. Family 31 comprises of enzymes that are, or similar to, alpha- galactosidases.
GME10954_g	GH31	Glyco_hydro_31/Glyco_hydro_31	Glycosyl hydrolases family 31. Glycosyl hydrolases are key enzymes of carbohydrate metabolism. Family 31 comprises of enzymes that are, or similar to, alpha- galactosidases./Glycosyl hydrolases family 31. Glycosyl hydrolases are key enzymes of carbohydrate metabolism. Family 31 comprises of enzymes that are, or similar to, alpha- galactosidases.
GME7777_g	GH31	Gal_mutarotas_2/Glyco_hydro_31	Galactose mutarotase-like. This family is found N-terminal to glycosyl-hydrolase domains, and appears to be similar to the galactose mutarotase superfamily./Glycosyl hydrolases family 31. Glycosyl hydrolases are key enzymes of carbohydrate metabolism. Family 31 comprises of enzymes that are, or similar to, alpha- galactosidases.
GME1712_g	GH31	Gal_mutarotas_2/Glyco_hydro_31	Galactose mutarotase-like. This family is found N-terminal to glycosyl-hydrolase domains, and appears to be similar to the galactose mutarotase superfamily./Glycosyl hydrolases family 31. Glycosyl hydrolases are key enzymes of carbohydrate metabolism. Family 31 comprises of enzymes that are, or similar to, alpha- galactosidases.
GME6287_g	GH31	Gal_mutarotas_2/Glyco_hydro_31	Galactose mutarotase-like. This family is found N-terminal to glycosyl-hydrolase domains, and appears to be similar to the galactose mutarotase superfamily./Glycosyl hydrolases family 31. Glycosyl hydrolases are key enzymes of carbohydrate metabolism. Family 31 comprises of enzymes that are, or similar to, alpha- galactosidases.
GME4100_g	GH31	Glyco_hydro_31/Glyco_hydro_31	Glycosyl hydrolases family 31. Glycosyl hydrolases are key enzymes of carbohydrate metabolism. Family 31 comprises of enzymes that are, or similar to, alpha- galactosidases./Glycosyl hydrolases family 31. Glycosyl hydrolases are key enzymes of carbohydrate metabolism. Family 31 comprises of enzymes that are, or similar to, alpha- galactosidases.
GME8842_g	GH35	Glyco_hydro_35/BetaGal_dom2/BetaGal_dom3/BetaGal_dom4_5/BetaGal_dom4_5	Glycosyl hydrolases family 35. /Beta-galactosidase, domain 2. This is the second domain of the five-domain beta-galactosidase enzyme that altogether catalyzes the hydrolysis of beta(1-3) and beta(1-4) galactosyl bonds in oligosaccharides as well as the inverse reaction of enzymatic condensation and trans-glycosylation. This domain is made up of 16 antiparallel beta-strands and an alpha-helix at i…
GME2340_g	GH35	Glyco_hydro_35/BetaGal_dom2/BetaGal_dom4_5/BetaGal_dom4_5/Mito_carr/Mito_carr/Mito_carr	Glycosyl hydrolases family 35. /Beta-galactosidase, domain 2. This is the second domain of the five-domain beta-galactosidase enzyme that altogether catalyzes the hydrolysis of beta(1-3) and beta(1-4) galactosyl bonds in oligosaccharides as well as the inverse reaction of enzymatic condensation and trans-glycosylation. This domain is made up of 16 antiparallel beta-strands and an alpha-helix at i…
GME321_g	GH35	Glyco_hydro_35/BetaGal_dom2/BetaGal_dom3/BetaGal_dom4_5/BetaGal_dom4_5	Glycosyl hydrolases family 35. /Beta-galactosidase, domain 2. This is the second domain of the five-domain beta-galactosidase enzyme that altogether catalyzes the hydrolysis of beta(1-3) and beta(1-4) galactosyl bonds in oligosaccharides as well as the inverse reaction of enzymatic condensation and trans-glycosylation. This domain is made up of 16 antiparallel beta-strands and an alpha-helix at i…
GME6632_g	GH35	ICMT/Glyco_hydro_35/BetaGal_dom2/BetaGal_dom3/BetaGal_dom4_5/BetaGal_dom4_5	Isoprenylcysteine carboxyl methyltransferase (ICMT) family. The isoprenylcysteine o-methyltransferase (EC:2.1.1.100) family carry out carboxyl methylation of cleaved eukaryotic proteins that terminate in a CaaX motif. In Saccharomyces cerevisiae this methylation is carried out by Ste14p, an integral endoplasmic reticulum membrane protein. Ste14p is the founding member of the isoprenylcysteine car…
GME1850_g	GH37	Trehalase/Trehalase/FMN_dh/FMN_dh	Trehalase. Trehalase (EC:3.2.1.28) is known to recycle trehalose to glucose. Trehalose is a physiological hallmark of heat-shock response in yeast and protects of proteins and membranes against a variety of stresses. This family is found in conjunction with pfam07492 in fungi./Trehalase. Trehalase (EC:3.2.1.28) is known to recycle trehalose to glucose. Trehalose is a physiological hallmark of hea…
GME7167_g	GH38	Glyco_hydro_38/Alpha-mann_mid/Glyco_hydro_38C	Glycosyl hydrolases family 38 N-terminal domain. Glycosyl hydrolases are key enzymes of carbohydrate metabolism./Alpha mannosidase, middle domain. Members of this family adopt a structure consisting of three alpha helices, in an immunoglobulin/albumin-binding domain-like fold. They are predominantly found in the enzyme alpha-mannosidase./Glycosyl hydrolases family 38 C-terminal domain. Glycosyl h…
GME4156_g	GH43	Glyco_hydro_43	Glycosyl hydrolases family 43. The glycosyl hydrolase family 43 contains members that are arabinanase. Rabinanases hydrolyses the alpha-1,5-linked L-arabinofuranoside backbone of plant cell wall arabinans. The structure of arabinanase Arb43A from Cellvibrio japonicus reveals a five-bladed beta-propeller fold. A long V-shaped groove, partially enclosed at one end, forms a single extended substrate…
GME1317_g	GH43	Glyco_hydro_43	Glycosyl hydrolases family 43. The glycosyl hydrolase family 43 contains members that are arabinanase. Rabinanases hydrolyses the alpha-1,5-linked L-arabinofuranoside backbone of plant cell wall arabinans. The structure of arabinanase Arb43A from Cellvibrio japonicus reveals a five-bladed beta-propeller fold. A long V-shaped groove, partially enclosed at one end, forms a single extended substrate…
GME11996_g	GH43	Glyco_hydro_43	Glycosyl hydrolases family 43. The glycosyl hydrolase family 43 contains members that are arabinanase. Rabinanases hydrolyses the alpha-1,5-linked L-arabinofuranoside backbone of plant cell wall arabinans. The structure of arabinanase Arb43A from Cellvibrio japonicus reveals a five-bladed beta-propeller fold. A long V-shaped groove, partially enclosed at one end, forms a single extended substrate…
GME11994_g	GH43	Glyco_hydro_43	Glycosyl hydrolases family 43. The glycosyl hydrolase family 43 contains members that are arabinanase. Rabinanases hydrolyses the alpha-1,5-linked L-arabinofuranoside backbone of plant cell wall arabinans. The structure of arabinanase Arb43A from Cellvibrio japonicus reveals a five-bladed beta-propeller fold. A long V-shaped groove, partially enclosed at one end, forms a single extended substrate…
GME11993_g	GH43	Glyco_hydro_43	Glycosyl hydrolases family 43. The glycosyl hydrolase family 43 contains members that are arabinanase. Rabinanases hydrolyses the alpha-1,5-linked L-arabinofuranoside backbone of plant cell wall arabinans. The structure of arabinanase Arb43A from Cellvibrio japonicus reveals a five-bladed beta-propeller fold. A long V-shaped groove, partially enclosed at one end, forms a single extended substrate…
GME2361_g	GH43	Glyco_hydro_43	Glycosyl hydrolases family 43. The glycosyl hydrolase family 43 contains members that are arabinanase. Rabinanases hydrolyses the alpha-1,5-linked L-arabinofuranoside backbone of plant cell wall arabinans. The structure of arabinanase Arb43A from Cellvibrio japonicus reveals a five-bladed beta-propeller fold. A long V-shaped groove, partially enclosed at one end, forms a single extended substrate…
GME1788_g	GH43	Glyco_hydro_43	Glycosyl hydrolases family 43. The glycosyl hydrolase family 43 contains members that are arabinanase. Rabinanases hydrolyses the alpha-1,5-linked L-arabinofuranoside backbone of plant cell wall arabinans. The structure of arabinanase Arb43A from Cellvibrio japonicus reveals a five-bladed beta-propeller fold. A long V-shaped groove, partially enclosed at one end, forms a single extended substrate…
GME10797_g	GH43	Glyco_hydro_43	Glycosyl hydrolases family 43. The glycosyl hydrolase family 43 contains members that are arabinanase. Rabinanases hydrolyses the alpha-1,5-linked L-arabinofuranoside backbone of plant cell wall arabinans. The structure of arabinanase Arb43A from Cellvibrio japonicus reveals a five-bladed beta-propeller fold. A long V-shaped groove, partially enclosed at one end, forms a single extended substrate…
GME4157_g	GH43	Glyco_hydro_43	Glycosyl hydrolases family 43. The glycosyl hydrolase family 43 contains members that are arabinanase. Rabinanases hydrolyses the alpha-1,5-linked L-arabinofuranoside backbone of plant cell wall arabinans. The structure of arabinanase Arb43A from Cellvibrio japonicus reveals a five-bladed beta-propeller fold. A long V-shaped groove, partially enclosed at one end, forms a single extended substrate…
GME11992_g	GH43	Glyco_hydro_43	Glycosyl hydrolases family 43. The glycosyl hydrolase family 43 contains members that are arabinanase. Rabinanases hydrolyses the alpha-1,5-linked L-arabinofuranoside backbone of plant cell wall arabinans. The structure of arabinanase Arb43A from Cellvibrio japonicus reveals a five-bladed beta-propeller fold. A long V-shaped groove, partially enclosed at one end, forms a single extended substrate…
GME11995_g	GH43	Glyco_hydro_43	Glycosyl hydrolases family 43. The glycosyl hydrolase family 43 contains members that are arabinanase. Rabinanases hydrolyses the alpha-1,5-linked L-arabinofuranoside backbone of plant cell wall arabinans. The structure of arabinanase Arb43A from Cellvibrio japonicus reveals a five-bladed beta-propeller fold. A long V-shaped groove, partially enclosed at one end, forms a single extended substrate…
GME10340_g	GH43/CBM1	CBM_1/Glyco_hydro_43	Fungal cellulose binding domain. /Glycosyl hydrolases family 43. The glycosyl hydrolase family 43 contains members that are arabinanase. Rabinanases hydrolyses the alpha-1,5-linked L-arabinofuranoside backbone of plant cell wall arabinans. The structure of arabinanase Arb43A from Cellvibrio japonicus reveals a five-bladed beta-propeller fold. A long V-shaped groove, partially enclosed at one end,…
GME10844_g	GH44	Glyco_hydro_44	Glycoside hydrolase family 44. This is a family of bacterial glycoside hydrolases formerly known as cellulase family J, and now known as Cel44A. It is one of the major enzymatic components of the cellulosome of Clostridium thermocellum strain F1 and of many other Firmicutes.
GME4255_g	GH47	Glyco_hydro_47	Glycosyl hydrolase family 47. Members of this family are alpha-mannosidases that catalyze the hydrolysis of the terminal 1,2-linked alpha-D-mannose residues in the oligo-mannose oligosaccharide Man(9)(GlcNAc)(2).
GME11005_g	GH47	Glyco_hydro_47	Glycosyl hydrolase family 47. Members of this family are alpha-mannosidases that catalyze the hydrolysis of the terminal 1,2-linked alpha-D-mannose residues in the oligo-mannose oligosaccharide Man(9)(GlcNAc)(2).
GME8606_g	GH47	Glyco_hydro_47/PA	Glycosyl hydrolase family 47. Members of this family are alpha-mannosidases that catalyze the hydrolysis of the terminal 1,2-linked alpha-D-mannose residues in the oligo-mannose oligosaccharide Man(9)(GlcNAc)(2)./PA domain. The PA (Protease associated) domain is found as an insert domain in diverse proteases. The PA domain is also found in a plant vacuolar sorting receptor and members of the RZF …
GME9140_g	GH47	Glyco_hydro_47	Glycosyl hydrolase family 47. Members of this family are alpha-mannosidases that catalyze the hydrolysis of the terminal 1,2-linked alpha-D-mannose residues in the oligo-mannose oligosaccharide Man(9)(GlcNAc)(2).
GME4261_g	GH47	Glyco_hydro_47	Glycosyl hydrolase family 47. Members of this family are alpha-mannosidases that catalyze the hydrolysis of the terminal 1,2-linked alpha-D-mannose residues in the oligo-mannose oligosaccharide Man(9)(GlcNAc)(2).
GME10357_g	GH47	Glyco_hydro_47	Glycosyl hydrolase family 47. Members of this family are alpha-mannosidases that catalyze the hydrolysis of the terminal 1,2-linked alpha-D-mannose residues in the oligo-mannose oligosaccharide Man(9)(GlcNAc)(2).
GME6964_g	GH47	Glyco_hydro_47	Glycosyl hydrolase family 47. Members of this family are alpha-mannosidases that catalyze the hydrolysis of the terminal 1,2-linked alpha-D-mannose residues in the oligo-mannose oligosaccharide Man(9)(GlcNAc)(2).
GME10855_g	GH5	Cellulase	Cellulase (glycosyl hydrolase family 5).
GME9840_g	GH5	Cellulase	Cellulase (glycosyl hydrolase family 5).
GME6802_g	GH5	Cellulase	Cellulase (glycosyl hydrolase family 5).
GME5539_g	GH5	Cellulase/DEAD_2/DUF1227/Helicase_C_2	Cellulase (glycosyl hydrolase family 5). /DEAD_2. This represents a conserved region within a number of RAD3-like DNA-binding helicases that are seemingly ubiquitous - members include proteins of eukaryotic, bacterial and archaeal origin. RAD3 is involved in nucleotide excision repair, and forms part of the transcription factor TFIIH in yeast./Protein of unknown function (DUF1227). This family re…
GME9849_g	GH5	Cellulase	Cellulase (glycosyl hydrolase family 5).
GME1005_g	GH5/CBM1	CBM_1/Cellulase	Fungal cellulose binding domain. /Cellulase (glycosyl hydrolase family 5).
GME6846_g	GH5/CBM1	CBM_1/Cellulase	Fungal cellulose binding domain. /Cellulase (glycosyl hydrolase family 5).
GME9444_g	GH51	Alpha-L-AF_C	Alpha-L-arabinofuranosidase C-terminus. This family represents the C-terminus (approximately 200 residues) of bacterial and eukaryotic alpha-L-arabinofuranosidase (EC:3.2.1.55). This catalyzes the hydrolysis of nonreducing terminal alpha-L-arabinofuranosidic linkages in L-arabinose-containing polysaccharides.
GME9445_g	GH51	Alpha-L-AF_C	Alpha-L-arabinofuranosidase C-terminus. This family represents the C-terminus (approximately 200 residues) of bacterial and eukaryotic alpha-L-arabinofuranosidase (EC:3.2.1.55). This catalyzes the hydrolysis of nonreducing terminal alpha-L-arabinofuranosidic linkages in L-arabinose-containing polysaccharides.
GME9323_g	GH51	Alpha-L-AF_C	Alpha-L-arabinofuranosidase C-terminus. This family represents the C-terminus (approximately 200 residues) of bacterial and eukaryotic alpha-L-arabinofuranosidase (EC:3.2.1.55). This catalyzes the hydrolysis of nonreducing terminal alpha-L-arabinofuranosidic linkages in L-arabinose-containing polysaccharides.
GME3642_g	GH53	Glyco_hydro_53	Glycosyl hydrolase family 53. This domain belongs to family 53 of the glycosyl hydrolase classification. These enzymes are enzymes are endo-1,4- beta-galactanases (EC:3.2.1.89). The structure of this domain is known and has a TIM barrel fold.
GME11837_g	GH6	Glyco_hydro_6	Glycosyl hydrolases family 6.
GME4891_g	GH6	Glyco_hydro_6	Glycosyl hydrolases family 6.
GME8624_g	GH6	Glyco_hydro_6	Glycosyl hydrolases family 6.
GME5460_g	GH6/CBM1	CBM_1/Glyco_hydro_6/CBM_1/Glyco_hydro_6/Aminotran_5/Beta_elim_lyase/RRM_1/RRM_6/RRM_1/RRM_6	Fungal cellulose binding domain. /Glycosyl hydrolases family 6. /Fungal cellulose binding domain. /Glycosyl hydrolases family 6. /Aminotransferase class-V. This domain is found in amino transferases, and other enzymes including cysteine desulphurase EC:4.4.1.-./Beta-eliminating lyase. /RNA recognition motif. (a.k.a. RRM, RBD, or RNP domain). The RRM motif is probably diagnostic of an RNA binding …
GME1353_g	GH61	Glyco_hydro_61	Glycosyl hydrolase family 61.
GME4446_g	GH61	Glyco_hydro_61	Glycosyl hydrolase family 61.
GME3896_g	GH61	Glyco_hydro_61/peroxidase/DUF3415	Glycosyl hydrolase family 61. /Peroxidase. /Domain of unknown function (DUF3415). This presumed domain is functionally uncharacterized. This domain is found in eukaryotes. This domain is about 80 amino acids in length. This domain is found associated with pfam00141.
GME1747_g	GH61	Glyco_hydro_61	Glycosyl hydrolase family 61.
GME919_g	GH61	Glyco_hydro_61	Glycosyl hydrolase family 61.
GME9202_g	GH61	Glyco_hydro_61	Glycosyl hydrolase family 61.
GME6179_g	GH61	Glyco_hydro_61	Glycosyl hydrolase family 61.
GME4447_g	GH61	Glyco_hydro_61	Glycosyl hydrolase family 61.
GME6177_g	GH61	Glyco_hydro_61	Glycosyl hydrolase family 61.
GME4445_g	GH61	Glyco_hydro_61	Glycosyl hydrolase family 61.
GME6591_g	GH61	Glyco_hydro_61	Glycosyl hydrolase family 61.
GME4660_g	GH61	Glyco_hydro_61	Glycosyl hydrolase family 61.
GME3843_g	GH61	Glyco_hydro_61/Glyco_hydro_61/Steroid_dh	Glycosyl hydrolase family 61. /Glycosyl hydrolase family 61. /3-oxo-5-alpha-steroid 4-dehydrogenase. This family consists of 3-oxo-5-alpha-steroid 4-dehydrogenases, EC:1.3.99.5 Also known as Steroid 5-alpha-reductase, the reaction catalyzed by this enzyme is: 3-oxo-5-alpha-steroid + acceptor <=> 3-oxo-delta(4)-steroid + reduced acceptor. The Steroid 5-alpha-reductase enzyme is responsible for the…
GME6176_g	GH61	Glyco_hydro_61	Glycosyl hydrolase family 61.
GME3894_g	GH61	Glyco_hydro_61	Glycosyl hydrolase family 61.
GME3897_g	GH61	Glyco_hydro_61	Glycosyl hydrolase family 61.
GME5853_g	GH61	Glyco_hydro_61	Glycosyl hydrolase family 61.
GME3898_g	GH61	Glyco_hydro_61	Glycosyl hydrolase family 61.
GME3895_g	GH61	Glyco_hydro_61	Glycosyl hydrolase family 61.
GME2916_g	GH61	Glyco_hydro_61	Glycosyl hydrolase family 61.
GME6592_g	GH61	Glyco_hydro_61	Glycosyl hydrolase family 61.
GME11834_g	GH61	Glyco_hydro_61	Glycosyl hydrolase family 61.
GME5854_g	GH61	Glyco_hydro_61	Glycosyl hydrolase family 61.
GME2900_g	GH61	Glyco_hydro_61	Glycosyl hydrolase family 61.
GME4278_g	GH61	Glyco_hydro_61	Glycosyl hydrolase family 61.
GME6178_g	GH61	Glyco_hydro_61	Glycosyl hydrolase family 61.
GME2012_g	GH61/CBM1	Glyco_hydro_61/CBM_1	Glycosyl hydrolase family 61. /Fungal cellulose binding domain.
GME2011_g	GH61/CBM1	Mod_r/Glyco_hydro_61/CBM_1	Modifier of rudimentary (Mod(r)) protein. This family represents a conserved region approximately 150 residues long within a number of eukaryotic proteins that show homology with Drosophila melanogaster Modifier of rudimentary (Mod(r)) proteins. The N-terminal half of Mod(r) proteins is acidic, whereas the C-terminal half is basic, and both of these regions are represented in this family. Members…
GME450_g	GH61/CBM1	Glyco_hydro_61/CBM_1	Glycosyl hydrolase family 61. /Fungal cellulose binding domain.
GME10297_g	GH61/CBM1	Glyco_hydro_61/CBM_1	Glycosyl hydrolase family 61. /Fungal cellulose binding domain.
GME3953_g	GH61/CBM1	Glyco_hydro_61/CBM_1	Glycosyl hydrolase family 61. /Fungal cellulose binding domain.
GME7766_g	GH63	Glyco_hydro_63	Mannosyl oligosaccharide glucosidase. This is a family of eukaryotic enzymes belonging to glycosyl hydrolase family 63. They catalyze the specific cleavage of the non-reducing terminal glucose residue from Glc(3)Man(9)GlcNAc(2). Mannosyl oligosaccharide glucosidase EC:3.2.1.106 is the first enzyme in the N-linked oligosaccharide processing pathway.
GME448_g	GH7	Glyco_hydro_7	Glycosyl hydrolase family 7.
GME10224_g	GH7	Glyco_hydro_7	Glycosyl hydrolase family 7.
GME2431_g	GH7	Glyco_hydro_7	Glycosyl hydrolase family 7.
GME2429_g	GH7	Glyco_hydro_7	Glycosyl hydrolase family 7.
GME10231_g	GH7	Glyco_hydro_7	Glycosyl hydrolase family 7.
GME10230_g	GH7	Glyco_hydro_7	Glycosyl hydrolase family 7.
GME10157_g	GH7/CBM1	Glyco_hydro_7/CBM_1	Glycosyl hydrolase family 7. /Fungal cellulose binding domain.
GME2367_g	GH7/CBM1	Glyco_hydro_7/CBM_1	Glycosyl hydrolase family 7. /Fungal cellulose binding domain.
GME3049_g	GH7/CBM1	Glyco_hydro_7/CBM_1	Glycosyl hydrolase family 7. /Fungal cellulose binding domain.
GME4865_g	GH7/CBM1	Glyco_hydro_7/CBM_1	Glycosyl hydrolase family 7. /Fungal cellulose binding domain.
GME10221_g	GH7/CBM1	Glyco_hydro_7/CBM_1	Glycosyl hydrolase family 7. /Fungal cellulose binding domain.
GME1910_g	GH71	Glyco_hydro_71/WSC/WSC	Glycosyl hydrolase family 71. Family of alpha-1,3-glucanases./WSC domain. This domain may be involved in carbohydrate binding./WSC domain. This domain may be involved in carbohydrate binding.
GME2025_g	GH71	Glyco_hydro_71/Glyco_hydro_71	Glycosyl hydrolase family 71. Family of alpha-1,3-glucanases./Glycosyl hydrolase family 71. Family of alpha-1,3-glucanases.
GME11639_g	GH72/CBM43	Glyco_hydro_72/X8	Glucanosyltransferase. This is a family of glycosylphosphatidylinositol-anchored beta(1-3)glucanosyltransferases. The active site residues in the Aspergillus fumigatus example are the two glutamate residues at 160 and 261./X8 domain. The X8 domain domain contains at least 6 conserved cysteine residues that presumably form three disulphide bridges. The domain is found in an Olive pollen allergen a…
GME1070_g	GH85	PPR_2/p450/p450/Glyco_hydro_85	PPR repeat family. This repeat has no known function. It is about 35 amino acids long and is found in up to 18 copies in some proteins. The family appears to be greatly expanded in plants and fungi. The repeat has been called PPR./Cytochrome P450. Cytochrome P450s are haem-thiolate proteins involved in the oxidative degradation of various compounds. They are particularly well known for their role…
GME5773_g	GH85	Glyco_hydro_85	Glycosyl hydrolase family 85. Family of endo-beta-N-acetylglucosaminidases. These enzymes work on a broad spectrum of substrates.
GME5772_g	GH85	Glyco_hydro_85	Glycosyl hydrolase family 85. Family of endo-beta-N-acetylglucosaminidases. These enzymes work on a broad spectrum of substrates.
GME8665_g	GH88	Glyco_hydro_88	Glycosyl Hydrolase Family 88. Unsaturated glucuronyl hydrolase catalyzes the hydrolytic release of unsaturated glucuronic acids from oligosaccharides (EC:3.2.1.-) produced by the reactions of polysaccharide lyases.
GME8777_g	GH88	Glyco_hydro_88	Glycosyl Hydrolase Family 88. Unsaturated glucuronyl hydrolase catalyzes the hydrolytic release of unsaturated glucuronic acids from oligosaccharides (EC:3.2.1.-) produced by the reactions of polysaccharide lyases.
GME2953_g	GH88	Glyco_hydro_88	Glycosyl Hydrolase Family 88. Unsaturated glucuronyl hydrolase catalyzes the hydrolytic release of unsaturated glucuronic acids from oligosaccharides (EC:3.2.1.-) produced by the reactions of polysaccharide lyases.
GME2444_g	GH88	Glyco_hydro_88	Glycosyl Hydrolase Family 88. Unsaturated glucuronyl hydrolase catalyzes the hydrolytic release of unsaturated glucuronic acids from oligosaccharides (EC:3.2.1.-) produced by the reactions of polysaccharide lyases.
GME7222_g	GH88	Glyco_hydro_88	Glycosyl Hydrolase Family 88. Unsaturated glucuronyl hydrolase catalyzes the hydrolytic release of unsaturated glucuronic acids from oligosaccharides (EC:3.2.1.-) produced by the reactions of polysaccharide lyases.
GME8648_g	GH9	Glyco_hydro_9	Glycosyl hydrolase family 9.
GME2438_g	GH92	Glyco_hydro_92	Glycosyl hydrolase family 92. Members of this family are alpha-1,2-mannosidases, enzymes which remove alpha-1,2-linked mannose residues from Man(9)(GlcNAc)(2) by hydrolysis. They are critical for the maturation of N-linked oligosaccharides and ER-associated degradation.
GME6028_g	GH92	Glyco_hydro_92	Glycosyl hydrolase family 92. Members of this family are alpha-1,2-mannosidases, enzymes which remove alpha-1,2-linked mannose residues from Man(9)(GlcNAc)(2) by hydrolysis. They are critical for the maturation of N-linked oligosaccharides and ER-associated degradation.
GME10139_g	GH92	Glyco_hydro_92	Glycosyl hydrolase family 92. Members of this family are alpha-1,2-mannosidases, enzymes which remove alpha-1,2-linked mannose residues from Man(9)(GlcNAc)(2) by hydrolysis. They are critical for the maturation of N-linked oligosaccharides and ER-associated degradation.
GME2437_g	GH92	Glyco_hydro_92	Glycosyl hydrolase family 92. Members of this family are alpha-1,2-mannosidases, enzymes which remove alpha-1,2-linked mannose residues from Man(9)(GlcNAc)(2) by hydrolysis. They are critical for the maturation of N-linked oligosaccharides and ER-associated degradation.
GME2750_g	GT15	Glyco_transf_15	Glycolipid 2-alpha-mannosyltransferase. This is a family of alpha-1,2 mannosyl-transferases involved in N-linked and O-linked glycosylation of proteins. Some of the enzymes in this family have been shown to be involved in O- and N-linked glycan modifications in the Golgi.
GME5175_g	GT15	Glyco_transf_15	Glycolipid 2-alpha-mannosyltransferase. This is a family of alpha-1,2 mannosyl-transferases involved in N-linked and O-linked glycosylation of proteins. Some of the enzymes in this family have been shown to be involved in O- and N-linked glycan modifications in the Golgi.
GME5523_g	GT15	Glyco_transf_15	Glycolipid 2-alpha-mannosyltransferase. This is a family of alpha-1,2 mannosyl-transferases involved in N-linked and O-linked glycosylation of proteins. Some of the enzymes in this family have been shown to be involved in O- and N-linked glycan modifications in the Golgi.
GME5524_g	GT15	Glyco_transf_15	Glycolipid 2-alpha-mannosyltransferase. This is a family of alpha-1,2 mannosyl-transferases involved in N-linked and O-linked glycosylation of proteins. Some of the enzymes in this family have been shown to be involved in O- and N-linked glycan modifications in the Golgi.
GME2760_g	GT15	Glyco_transf_15/DUF2347	Glycolipid 2-alpha-mannosyltransferase. This is a family of alpha-1,2 mannosyl-transferases involved in N-linked and O-linked glycosylation of proteins. Some of the enzymes in this family have been shown to be involved in O- and N-linked glycan modifications in the Golgi./Uncharacterized conserved protein (DUF2347). Members of this family of hypothetical proteins have no known function.
GME2354_g	GT15	Glyco_transf_15	Glycolipid 2-alpha-mannosyltransferase. This is a family of alpha-1,2 mannosyl-transferases involved in N-linked and O-linked glycosylation of proteins. Some of the enzymes in this family have been shown to be involved in O- and N-linked glycan modifications in the Golgi.
GME9330_g	GT2	Chitin_synth_2/Glyco_trans_2_3	Chitin synthase. Members of this family are fungal chitin synthase EC:2.4.1.16 enzymes. They catalyze chitin synthesis as follows: UDP-N-acetyl-D-glucosamine + {(1,4)-(N-acetyl-beta-D-glucosaminyl)}(N) <=> UDP + {(1,4)-(N-acetyl-beta-D-glucosaminyl)}(N+1)./Glycosyl transferase family group 2. Members of this family of prokaryotic proteins include putative glucosyltransferases, which are involved …
GME7888_g	GT2	Myosin_head/DIL	Myosin head (motor domain). /DIL domain. The DIL domain has no known function.
GME949_g	GT2	Chitin_synth_1N/Chitin_synth_1/Chitin_synth_2/Glyco_trans_2_3	Chitin synthase N-terminal. This is the N-terminal domain of Chitin synthase (pfam01644)./Chitin synthase. This region is found commonly in chitin synthases classes I, II and III. Chitin a linear homopolymer of GlcNAc residues, it is an important component of the cell wall of fungi and is synthesised on the cytoplasmic surface of the cell membrane by membrane bound chitin synthases./Chitin syntha…
GME336_g	GT2	Ran_BP1/Glycos_transf_2	RanBP1 domain. /Glycosyl transferase family 2. Diverse family, transferring sugar from UDP-glucose, UDP-N-acetyl- galactosamine, GDP-mannose or CDP-abequose, to a range of substrates including cellulose, dolichol phosphate and teichoic acids.
GME8577_g	GT2	Chitin_synth_1N/Chitin_synth_1/Chitin_synth_2	Chitin synthase N-terminal. This is the N-terminal domain of Chitin synthase (pfam01644)./Chitin synthase. This region is found commonly in chitin synthases classes I, II and III. Chitin a linear homopolymer of GlcNAc residues, it is an important component of the cell wall of fungi and is synthesised on the cytoplasmic surface of the cell membrane by membrane bound chitin synthases./Chitin syntha…
GME3510_g	GT2	Chitin_synth_1N/Chitin_synth_1/Chitin_synth_2	Chitin synthase N-terminal. This is the N-terminal domain of Chitin synthase (pfam01644)./Chitin synthase. This region is found commonly in chitin synthases classes I, II and III. Chitin a linear homopolymer of GlcNAc residues, it is an important component of the cell wall of fungi and is synthesised on the cytoplasmic surface of the cell membrane by membrane bound chitin synthases./Chitin syntha…
GME10012_g	GT2	Chitin_synth_2/Glyco_trans_2_3	Chitin synthase. Members of this family are fungal chitin synthase EC:2.4.1.16 enzymes. They catalyze chitin synthesis as follows: UDP-N-acetyl-D-glucosamine + {(1,4)-(N-acetyl-beta-D-glucosaminyl)}(N) <=> UDP + {(1,4)-(N-acetyl-beta-D-glucosaminyl)}(N+1)./Glycosyl transferase family group 2. Members of this family of prokaryotic proteins include putative glucosyltransferases, which are involved …
GME9623_g	GT2	UNC45-central/Myosin_head/Myosin_TH1	Myosin-binding striated muscle assembly central. The UNC-45 or small muscle protein 1 of C.elegans is expressed in two forms from different genomic positions in mammals, as a general tissue protein UNC-45a and a specific form Unc-45b expressed only in striated and skeletal muscle. All members carry up to three amino-terminal tetratricopeptide repeat (TPR) domains towards their N-terminal, a UCS d…
GME3128_g	GT2	Glyco_trans_2_3	Glycosyl transferase family group 2. Members of this family of prokaryotic proteins include putative glucosyltransferases, which are involved in bacterial capsule biosynthesis.
GME6070_g	GT2	Myosin_head/Chitin_synth_2/Glyco_tranf_2_3/Glyco_trans_2_3/DEK_C	Myosin head (motor domain). /Chitin synthase. Members of this family are fungal chitin synthase EC:2.4.1.16 enzymes. They catalyze chitin synthesis as follows: UDP-N-acetyl-D-glucosamine + {(1,4)-(N-acetyl-beta-D-glucosaminyl)}(N) <=> UDP + {(1,4)-(N-acetyl-beta-D-glucosaminyl)}(N+1)./Glycosyltransferase like family 2. Members of this family of prokaryotic proteins include putative glucosyltransf…
GME3058_g	GT2	Myosin_head/DUF3584/HOOK/Myosin_tail_1/DUF3584/DUF3584/SMC_N/DUF3584/Myosin_tail_1/AAA_27/Myosin_tail_1/Myosin_tail_1	Myosin head (motor domain). /Protein of unknown function (DUF3584). This protein is found in bacteria and eukaryotes. Proteins in this family are typically between 943 to 1234 amino acids in length. This family contains a P-loop motif suggesting it is a nucleotide binding protein. It may be involved in replication./HOOK protein. This family consists of several HOOK1, 2 and 3 proteins from differe…
GME10515_g	GT2	Cyt-b5/Acyl-CoA_dh_N/Acyl-CoA_dh_1	Cytochrome b5-like Heme/Steroid binding domain. This family includes heme binding domains from a diverse range of proteins. This family also includes proteins that bind to steroids. The family includes progesterone receptors. Many members of this subfamily are membrane anchored by an N-terminal transmembrane alpha helix. This family also includes a domain in some chitin synthases. There is no kno…
GME9765_g	GT2	Glyco_tranf_2_3/Glyco_transf_21/Sec3	Glycosyltransferase like family 2. Members of this family of prokaryotic proteins include putative glucosyltransferase, which are involved in bacterial capsule biosynthesis./Glycosyl transferase family 21. This is a family of ceramide beta-glucosyltransferases - EC:2.4.1.80./Exocyst complex component Sec3. This entry is the conserved middle and C-terminus of the Sec3 protein. Sec3 binds to the C-…
GME7032_g	GT2	Myosin_head/Cyt-b5/Chitin_synth_2/Glyco_tranf_2_3/Glyco_trans_2_3/DEK_C	Myosin head (motor domain). /Cytochrome b5-like Heme/Steroid binding domain. This family includes heme binding domains from a diverse range of proteins. This family also includes proteins that bind to steroids. The family includes progesterone receptors. Many members of this subfamily are membrane anchored by an N-terminal transmembrane alpha helix. This family also includes a domain in some chit…
GME3123_g	GT2	Glyco_tranf_2_3/Glycos_transf_2	Glycosyltransferase like family 2. Members of this family of prokaryotic proteins include putative glucosyltransferase, which are involved in bacterial capsule biosynthesis./Glycosyl transferase family 2. Diverse family, transferring sugar from UDP-glucose, UDP-N-acetyl- galactosamine, GDP-mannose or CDP-abequose, to a range of substrates including cellulose, dolichol phosphate and teichoic acids.
GME9524_g	GT2	Chitin_synth_1N/Chitin_synth_1	Chitin synthase N-terminal. This is the N-terminal domain of Chitin synthase (pfam01644)./Chitin synthase. This region is found commonly in chitin synthases classes I, II and III. Chitin a linear homopolymer of GlcNAc residues, it is an important component of the cell wall of fungi and is synthesised on the cytoplasmic surface of the cell membrane by membrane bound chitin synthases.
GME4432_g	GT20	Glyco_transf_20/Trehalose_PPase	Glycosyltransferase family 20. Members of this family belong to glycosyl transferase family 20. OtsA (Trehalose-6-phosphate synthase) is homologous to regions in the subunits of yeast trehalose-6-phosphate synthase/phosphate complex./Trehalose-phosphatase. This family consist of trehalose-phosphatases EC:3.1.3.12 these enzyme catalyze the de-phosphorylation of trehalose-6-phosphate to trehalose a…
GME8168_g	GT20	Ribosomal_L10/Glyco_transf_20	Ribosomal protein L10. /Glycosyltransferase family 20. Members of this family belong to glycosyl transferase family 20. OtsA (Trehalose-6-phosphate synthase) is homologous to regions in the subunits of yeast trehalose-6-phosphate synthase/phosphate complex.
GME1569_g	GT20	Glyco_transf_20/Trehalose_PPase	Glycosyltransferase family 20. Members of this family belong to glycosyl transferase family 20. OtsA (Trehalose-6-phosphate synthase) is homologous to regions in the subunits of yeast trehalose-6-phosphate synthase/phosphate complex./Trehalose-phosphatase. This family consist of trehalose-phosphatases EC:3.1.3.12 these enzyme catalyze the de-phosphorylation of trehalose-6-phosphate to trehalose a…
GME5344_g	GT22	Glyco_transf_22	Alg9-like mannosyltransferase family. Members of this family are mannosyltransferase enzymes. At least some members are localised in endoplasmic reticulum and involved in GPI anchor biosynthesis.
GME9648_g	GT22	Glyco_transf_22	Alg9-like mannosyltransferase family. Members of this family are mannosyltransferase enzymes. At least some members are localised in endoplasmic reticulum and involved in GPI anchor biosynthesis.
GME4647_g	GT22	Glyco_transf_22	Alg9-like mannosyltransferase family. Members of this family are mannosyltransferase enzymes. At least some members are localised in endoplasmic reticulum and involved in GPI anchor biosynthesis.
GME11084_g	GT24	UDP-g_GGTase	UDP-glucose:Glycoprotein Glucosyltransferase. The N-terminal region of this group of proteins is required for correct folding of the ER UDP-Glc: glucosyltransferase.
GME7839_g	GT28	Glyco_tran_28_C	Glycosyltransferase family 28 C-terminal domain. The glycosyltransferase family 28 includes monogalactosyldiacylglycerol synthase (EC 2.4.1.46) and UDP-N-acetylglucosamine transferase (EC 2.4.1.-). Structural analysis suggests the C-terminal domain contains the UDP-GlcNAc binding site.
GME9833_g	GT3	Glycogen_syn	Glycogen synthase. This family consists of the eukaryotic glycogen synthase proteins GYS1, GYS2 and GYS3. Glycogen synthase (GS) is the enzyme responsible for the synthesis of -1,4-linked glucose chains in glycogen. It is the rate limiting enzyme in the synthesis of the polysaccharide, and its activity is highly regulated through phosphorylation at multiple sites and also by allosteric effectors,…
GME8462_g	GT32	Gly_transf_sug	Glycosyltransferase sugar-binding region containing DXD motif. The DXD motif is a short conserved motif found in many families of glycosyltransferases, which add a range of different sugars to other sugars, phosphates and proteins. DXD-containing glycosyltransferases all use nucleoside diphosphate sugars as donors and require divalent cations, usually manganese. The DXD motif is expected to play …
GME4453_g	GT35	Phosphorylase	Carbohydrate phosphorylase. The members of this family catalyze the formation of glucose 1-phosphate from one of the following polyglucoses; glycogen, starch, glucan or maltodextrin.
GME5219_g	GT39	PMT/MIR	Dolichyl-phosphate-mannose-protein mannosyltransferase. This is a family of Dolichyl-phosphate-mannose-protein mannosyltransferase proteins EC:2.4.1.109. These proteins are responsible for O-linked glycosylation of proteins, they catalyze the reaction:- Dolichyl phosphate D-mannose + protein <=> dolichyl phosphate + O-D-mannosyl-protein. Also in this family is the Drosophila rotated abdomen prote…
GME8857_g	GT39	PMT/MIR	Dolichyl-phosphate-mannose-protein mannosyltransferase. This is a family of Dolichyl-phosphate-mannose-protein mannosyltransferase proteins EC:2.4.1.109. These proteins are responsible for O-linked glycosylation of proteins, they catalyze the reaction:- Dolichyl phosphate D-mannose + protein <=> dolichyl phosphate + O-D-mannosyl-protein. Also in this family is the Drosophila rotated abdomen prote…
GME4049_g	GT4	Glycos_transf_1	Glycosyl transferases group 1. Mutations in this domain of human PIGA lead to disease (Paroxysmal Nocturnal haemoglobinuria). Members of this family transfer activated sugars to a variety of substrates, including glycogen, Fructose-6-phosphate and lipopolysaccharides. Members of this family transfer UDP, ADP, GDP or CMP linked sugars. The eukaryotic glycogen synthases may be distant members of th…
GME11687_g	GT4	Glyco_trans_1_4	Glycosyl transferases group 1.
GME7851_g	GT4	Glycos_transf_1	Glycosyl transferases group 1. Mutations in this domain of human PIGA lead to disease (Paroxysmal Nocturnal haemoglobinuria). Members of this family transfer activated sugars to a variety of substrates, including glycogen, Fructose-6-phosphate and lipopolysaccharides. Members of this family transfer UDP, ADP, GDP or CMP linked sugars. The eukaryotic glycogen synthases may be distant members of th…
GME11911_g	GT4	Glyco_transf_4/Glyco_trans_4_4/PIGA/Glycos_transf_1	Glycosyltransferase Family 4. /Glycosyl transferase 4-like domain. /PIGA (GPI anchor biosynthesis). This domain is found on phosphatidylinositol n-acetylglucosaminyltransferase proteins. These proteins are involved in GPI anchor biosynthesis and are associated with disease the paroxysmal nocturnal haemoglobinuria./Glycosyl transferases group 1. Mutations in this domain of human PIGA lead to disea…
GME1849_g	GT4	Glycos_transf_1	Glycosyl transferases group 1. Mutations in this domain of human PIGA lead to disease (Paroxysmal Nocturnal haemoglobinuria). Members of this family transfer activated sugars to a variety of substrates, including glycogen, Fructose-6-phosphate and lipopolysaccharides. Members of this family transfer UDP, ADP, GDP or CMP linked sugars. The eukaryotic glycogen synthases may be distant members of th…
GME5503_g	GT4/GH13/GT5	Alpha-amylase/Glyco_transf_5/Glycos_transf_1	Alpha amylase, catalytic domain. Alpha amylase is classified as family 13 of the glycosyl hydrolases. The structure is an 8 stranded alpha/beta barrel containing the active site, interrupted by a ~70 a.a. calcium-binding domain protruding between beta strand 3 and alpha helix 3, and a carboxyl-terminal Greek key beta-barrel domain./Starch synthase catalytic domain. /Glycosyl transferases group 1.…
GME8908_g	GT48	FKS1_dom1/Glucan_synthase	1,3-beta-glucan synthase subunit FKS1, domain-1. The FKS1_dom1 domain is likely to be the 'Class I' region just N-terminal to the first set of transmembrane helices that is involved in 1,3-beta-glucan synthesis itself. This family is found on proteins with family Glucan_synthase, pfam02364./1,3-beta-glucan synthase component. This family consists of various 1,3-beta-glucan synthase components inc…
GME5544_g	GT48	FKS1_dom1/Glucan_synthase	1,3-beta-glucan synthase subunit FKS1, domain-1. The FKS1_dom1 domain is likely to be the 'Class I' region just N-terminal to the first set of transmembrane helices that is involved in 1,3-beta-glucan synthesis itself. This family is found on proteins with family Glucan_synthase, pfam02364./1,3-beta-glucan synthase component. This family consists of various 1,3-beta-glucan synthase components inc…
GME709_g	GT49	Glyco_transf_49/2-Hacid_dh/2-Hacid_dh_C	Glycosyl-transferase for dystroglycan. This glycosyl-transferase brings about the glycosylation of the alpha-dystroglycan subunit. Dystroglycan is an integral member of the skeletal muscular dystrophin glycoprotein complex, which links dystrophin to proteins in the extracellular matrix./D-isomer specific 2-hydroxyacid dehydrogenase, catalytic domain. This family represents the largest portion of …
GME5297_g	GT50	Mannosyl_trans	Mannosyltransferase (PIG-M). PIG-M has a DXD motif. The DXD motif is found in many glycosyltransferases that utilise nucleotide sugars. It is thought that the motif is involved in the binding of a manganese ion that is required for association of the enzymes with nucleotide sugar substrates.
GME1952_g	GT57	Alg6_Alg8	ALG6, ALG8 glycosyltransferase family. N-linked (asparagine-linked) glycosylation of proteins is mediated by a highly conserved pathway in eukaryotes, in which a lipid (dolichol phosphate)-linked oligosaccharide is assembled at the endoplasmic reticulum membrane prior to the transfer of the oligosaccharide moiety to the target asparagine residues. This oligosaccharide is composed of Glc(3)Man(9)G…
GME8641_g	GT57	Alg6_Alg8	ALG6, ALG8 glycosyltransferase family. N-linked (asparagine-linked) glycosylation of proteins is mediated by a highly conserved pathway in eukaryotes, in which a lipid (dolichol phosphate)-linked oligosaccharide is assembled at the endoplasmic reticulum membrane prior to the transfer of the oligosaccharide moiety to the target asparagine residues. This oligosaccharide is composed of Glc(3)Man(9)G…
GME7874_g	GT58	ALG3	ALG3 protein. The formation of N-glycosidic linkages of glycoproteins involves the ordered assembly of the common Glc3Man9GlcNAc2 core-oligosaccharide on the lipid carrier dolichyl pyrophosphate. Whereas early mannosylation steps occur on the cytoplasmic side of the endoplasmic reticulum with GDP-Man as donor, the final reactions from Man5GlcNAc2-PP-Dol to Man9GlcNAc2-PP-Dol on the lumenal side u…
GME11617_g	GT59	DIE2_ALG10	DIE2/ALG10 family. The ALG10 protein from Saccharomyces cerevisiae encodes the alpha-1,2 glucosyltransferase of the endoplasmic reticulum. This protein has been characterized in rat as potassium channel regulator 1.
GME567_g	GT66	STT3/STT3	Oligosaccharyl transferase STT3 subunit. This family consists of the oligosaccharyl transferase STT3 subunit and related proteins. The STT3 subunit is part of the oligosaccharyl transferase (OTase) complex of proteins and is required for its activity. In eukaryotes, OTase transfers a lipid-linked core-oligosaccharide to selected asparagine residues in the ER. In the archaea STT3 occurs alone, rat…
GME10001_g	GT76	Mannosyl_trans2	Mannosyltransferase (PIG-V)). This is a family of eukaryotic ER membrane proteins that are involved in the synthesis of glycosylphosphatidylinositol (GPI), a glycolipid that anchors many proteins to the eukaryotic cell surface. Proteins in this family are involved in transferring the second mannose in the biosynthetic pathway of GPI.
GME11442_g	GT8	Glyco_transf_8	Glycosyl transferase family 8. This family includes enzymes that transfer sugar residues to donor molecules. Members of this family are involved in lipopolysaccharide biosynthesis and glycogen synthesis. This family includes Lipopolysaccharide galactosyltransferase, lipopolysaccharide glucosyltransferase 1, and glycogenin glucosyltransferase.
GME6228_g	GT8	Glyco_transf_8/Glyco_transf_8	Glycosyl transferase family 8. This family includes enzymes that transfer sugar residues to donor molecules. Members of this family are involved in lipopolysaccharide biosynthesis and glycogen synthesis. This family includes Lipopolysaccharide galactosyltransferase, lipopolysaccharide glucosyltransferase 1, and glycogenin glucosyltransferase./Glycosyl transferase family 8. This family includes en…
GME9689_g	GT8	Glyco_transf_8	Glycosyl transferase family 8. This family includes enzymes that transfer sugar residues to donor molecules. Members of this family are involved in lipopolysaccharide biosynthesis and glycogen synthesis. This family includes Lipopolysaccharide galactosyltransferase, lipopolysaccharide glucosyltransferase 1, and glycogenin glucosyltransferase.
GME4165_g	GT83/GT39	PMT/PMT_2/MIR	Dolichyl-phosphate-mannose-protein mannosyltransferase. This is a family of Dolichyl-phosphate-mannose-protein mannosyltransferase proteins EC:2.4.1.109. These proteins are responsible for O-linked glycosylation of proteins, they catalyze the reaction:- Dolichyl phosphate D-mannose + protein <=> dolichyl phosphate + O-D-mannosyl-protein. Also in this family is the Drosophila rotated abdomen prote…
GME8847_g	PL1	Pec_lyase_C	Pectate lyase. This enzyme forms a right handed beta helix structure. Pectate lyase is an enzyme involved in the maceration and soft rotting of plant tissue.
GME10731_g	PL1	Pec_lyase_C	Pectate lyase. This enzyme forms a right handed beta helix structure. Pectate lyase is an enzyme involved in the maceration and soft rotting of plant tissue.
GME10687_g	PL1	Pec_lyase_C	Pectate lyase. This enzyme forms a right handed beta helix structure. Pectate lyase is an enzyme involved in the maceration and soft rotting of plant tissue.
GME4707_g	PL1	Pec_lyase_C	Pectate lyase. This enzyme forms a right handed beta helix structure. Pectate lyase is an enzyme involved in the maceration and soft rotting of plant tissue.
GME10701_g	PL1	Pec_lyase_C	Pectate lyase. This enzyme forms a right handed beta helix structure. Pectate lyase is an enzyme involved in the maceration and soft rotting of plant tissue.
GME8141_g	PL1	Pec_lyase_C	Pectate lyase. This enzyme forms a right handed beta helix structure. Pectate lyase is an enzyme involved in the maceration and soft rotting of plant tissue.
GME8873_g	PL1	Pec_lyase_C	Pectate lyase. This enzyme forms a right handed beta helix structure. Pectate lyase is an enzyme involved in the maceration and soft rotting of plant tissue.
GME10732_g	PL1	Pec_lyase_C/Pec_lyase_C	Pectate lyase. This enzyme forms a right handed beta helix structure. Pectate lyase is an enzyme involved in the maceration and soft rotting of plant tissue./Pectate lyase. This enzyme forms a right handed beta helix structure. Pectate lyase is an enzyme involved in the maceration and soft rotting of plant tissue.
GME6576_g	PL1	Pec_lyase_C	Pectate lyase. This enzyme forms a right handed beta helix structure. Pectate lyase is an enzyme involved in the maceration and soft rotting of plant tissue.
GME8112_g	PL3	Pectate_lyase	Pectate lyase.
GME2744_g	PL3	Pectate_lyase	Pectate lyase.
GME8110_g	PL3	Maf1/Pectate_lyase	Maf1 regulator. Maf1 is a negative regulator of RNA polymerase III. It targets the initiation factor TFIIIB./Pectate lyase.
GME2745_g	PL3/CBM1	CBM_1/Pectate_lyase	Fungal cellulose binding domain. /Pectate lyase.
GME7638_g	PL8	Lyase_8_N/Lyase_8	Polysaccharide lyase family 8, N terminal alpha-helical domain. This family consists of a group of secreted bacterial lyase enzymes EC:4.2.2.1 capable of acting on hyaluronan and chondroitin in the extracellular matrix of host tissues, contributing to the invasive capacity of the pathogen./Polysaccharide lyase family 8, super-sandwich domain. This family consists of a group of secreted bacterial …
GME11373_g	PL8	Lyase_8_N/Lyase_8	Polysaccharide lyase family 8, N terminal alpha-helical domain. This family consists of a group of secreted bacterial lyase enzymes EC:4.2.2.1 capable of acting on hyaluronan and chondroitin in the extracellular matrix of host tissues, contributing to the invasive capacity of the pathogen./Polysaccharide lyase family 8, super-sandwich domain. This family consists of a group of secreted bacterial …
GME7641_g	PL8	Lyase_8_N/Lyase_8	Polysaccharide lyase family 8, N terminal alpha-helical domain. This family consists of a group of secreted bacterial lyase enzymes EC:4.2.2.1 capable of acting on hyaluronan and chondroitin in the extracellular matrix of host tissues, contributing to the invasive capacity of the pathogen./Polysaccharide lyase family 8, super-sandwich domain. This family consists of a group of secreted bacterial …
GME7635_g	PL8	Lyase_8_N/Lyase_8	Polysaccharide lyase family 8, N terminal alpha-helical domain. This family consists of a group of secreted bacterial lyase enzymes EC:4.2.2.1 capable of acting on hyaluronan and chondroitin in the extracellular matrix of host tissues, contributing to the invasive capacity of the pathogen./Polysaccharide lyase family 8, super-sandwich domain. This family consists of a group of secreted bacterial …
